# Supplementary material for: Effects of Carbohydrates on Rosmarinic Acid Production and In Vitro Antimicrobial Activities in Hairy Root Cultures of Agastache rugosa
Source: Plants (Basel). 2023 Feb 10;12(4):797. doi: 10.3390/plants12040797 (PMC9959714; doi:10.3390/plants12040797)
Supplement: Supplementary file 1 [file plants-12-00797-s001.zip]

Archive with 1 entries (1 files):
- plants-2182934-supplementary.pdf
